# Supplementary material for: Effects of complex training on physical performance in elite modern pentathletes during precompetition periods
Source: PeerJ. 2026 Apr 20;14:e21116. doi: 10.7717/peerj.21116 (PMC13105186; doi:10.7717/peerj.21116)
Supplement: Supplemental Information 1 [file peerj-14-21116-s001.xlsx]

## Sheet: Sheet2
time	name	1RM	CMJ	SJ	IMTP	DJ（cm）	RSI	TCT
T0	P1	112	37.2	34.3	255.49	27.3	1.2757	9.35
T0	P2	110	36.1	32.9	270.63	35.7	2.16364	9.08
T0	P3	112	41.4	39.5	272.78	32	1.64103	8.99
T0	P4	114	41.6	39.4	285	31.2	1.48571	9.06
T0	P5	120	40.5	37	287.85	34.3	1.85405	9.15
T0	P6	115	37.5	33.2	285.79	33.7	1.86188	9.1
T0	P7	102	35	30.8	230.25	25.5	1.43258	8.85
T0	P8	120	39.5	37	300.65	29.4	1.53125	9.38
T0	P9	124	41.5	36.3	258.56	29.1	1.6257	8.99
T0	P10	134	38.5	36.7	305.31	38.2	2.02116	8.94
T1	P1	128	40.5	37.3	280.46	28.9	1.36321	9.29
T1	P2	117	38.1	33.5	283.86	37.6	2.36478	8.97
T1	P3	124	42.9	37.2	299.13	32.1	1.67188	9.04
T1	P4	125	42.2	39.7	291.2	31.4	1.57789	9.02
T1	P5	125	42.5	39.4	295.78	33.9	1.84239	9.05
T1	P6	127	41.6	35.9	293.21	36.5	1.97297	8.96
T1	P7	105	37.6	30.9	253.23	26.4	1.52601	8.81
T1	P8	135	40.5	39.4	320.98	29.6	1.65363	9.34
T1	P9	134	42.1	39.5	263.87	30.2	1.67778	9.06
T1	P10	144	41.5	38.2	346.85	37.9	2.03763	8.91
T2	P1	117	39.2	36.4	275.77	27.3	1.3	9.38
T2	P2	115	37	32.9	278.63	34.6	2.35374	9.15
T2	P3	120	42.1	39	279.91	32	1.64948	8.95
T2	P4	120	41.5	39.1	293.78	29.6	1.5102	9.18
T2	P5	125	42.7	40.4	290.24	33.2	1.87571	8.9
T2	P6	124	37.8	33.2	290.63	34.6	1.93296	9
T2	P7	102	35.6	30.8	240.74	24.4	1.45238	8.82
T2	P8	132	39.9	37.1	315.98	30.3	1.62903	9.35
T2	P9	125	40.2	38.5	260.25	27.1	1.57558	9.05
T2	P10	137	42	36.7	321.31	36.6	2.04469	8.95
T3	P1	142	44.4	38.7	301.35	29.9	1.543	8.97
T3	P2	140	43.1	37.1	322.86	38.5	2.616	8.95
T3	P3	138	45.6	39.9	298.13	28.7	1.71	8.84
T3	P4	150	46.5	40.9	320.2	29.4	1.541	8.56
T3	P5	145	45.6	41	319.85	36.6	2.15	8.75
T3	P6	135	43.8	39.1	332.71	37	2.213	8.78
T3	P7	122	39.7	33.9	275.59	28	1.583	8.65
T3	P8	157	42	40.3	345.98	28.1	1.705	9.15
T3	P9	142	44.6	40.3	298.68	37.5	2.219	8.94
T3	P10	160	48.6	41.6	365.97	39.6	2.38554	8.75
