# Supplementary material for: Effects of complex training on physical performance in elite modern pentathletes during precompetition periods
Source: PeerJ. 2026 Apr 20;14:e21116. doi: 10.7717/peerj.21116 (PMC13105186; doi:10.7717/peerj.21116)
Supplement: Supplemental Information 2 [file peerj-14-21116-s002.xlsx]

## Sheet: Sheet1
T0	before RT
T1	end of RT
T2	before CT
T3	end of CT
P1	Participants1
P2	Participants2
P3	Participants3
P4	Participants4
P5	Participants5
P6	Participants6
P7	Participants7
P8	Participants8
P9	Participants9
P10	Participants10
